# Supplementary material for: Design and validation of an exposure system for efficient inter-animal SARS-CoV-2 airborne transmission in Syrian hamsters
Source: Microbiol Spectr. 2023 Oct 26;11(6):e04717-22. doi: 10.1128/spectrum.04717-22 (PMC10714807; doi:10.1128/spectrum.04717-22)
Supplement: Supplemental Material — Supplemental Table 1–3 [file spectrum.04717-22-s0001.xlsx]

## Sheet: Data set S1
Dataset S1: Total aerosol concentration (μg/L)
Box Number	Treatment	Filter Final Wt. (mg)	Filter Tare Wt. (mg)	Sample Wt. (mg)	Filter Flow Rate (L/min)	Sample Time (min.)	Filter Sample Vol. (L)*	Total Aerosol Conc. (mg/L)†	Total Aerosol Conc. (μg/L)
1	1:1	89.86	89.768	0.092	0.718	480	344.64	0.000266945	0.266945
2	1:1	91.654	91.568	0.086	0.734	480	352.32	0.000244096	0.244096
3	1:1	90.256	90.212	0.044	0.682	480	327.36	0.000134409	0.134409
4	1:1	89.36	89.247	0.113	0.776	480	372.48	0.000303372	0.303372
5	1:1	90.615	90.574	0.041	0.729	480	349.92	0.00011717	0.11717
6	1:4	90.658	90.577	0.081	0.744	480	357.12	0.000226815	0.226815
7	1:4	91.88	91.783	0.097	0.791	480	379.68	0.000255478	0.255478
8	1:4	88.745	88.718	0.027	0.834	480	400.32	6.7446e-05	0.067446
						Total	Ave	0.000201966	0.201966
*Filter Sample Volume (L) = Filter Flow Rate (L/min) × Sample Time (min.)							Stdev	8.41864e-05	0.0841864
†Total Aerosol Concentration (mg/L) = Sample Wt. (mg) ÷ Filter Sample Vol. (L)
						Single (1:1)	Ave	0.000213198	0.213198
							Stdev	8.27708e-05	0.0827708
						Grouped (1:4)	Ave	0.000183246	0.183246
							Stdev	0.000101305	0.101305

## Sheet: Data set S2
Dataset S2: SARS-CoV-2 viral RNA copies/L of air
Bubbler Summary			Bubbler Sample Vol.	Bubbler Volume	Total copies*		Copies/L of Air†
Sample ID	Treatment	N2 copies/mL	L	mL
Box 1 Bubbler 1	1:1	14880	273.6	9.5	141360		1202.36
Box 1 Bubbler 2	1:1	19748.1		9.5	187607
Box 2 Bubbler 1	1:1	12233	267.36	9	110097		740.905
Box 2 Bubbler 2	1:1	8799.15		10	87991.5
Box 3 Bubbler 1	1:1	30493	304.8	9	274437		1462.3
Box 3 Bubbler 2	1:1	17127.3		10	171273
Box 4 Bubbler 1	1:1	14404.8	259.2	9.5	136846		1189.43
Box 4 Bubbler 2	1:1	17145.5		10	171455
Box 5 Bubbler 1	1:1	11009.3	250.56	9.5	104589		814.367
Box 5 Bubbler 2	1:1	9945.91		10	99459.1
Box 6 Bubbler 1	1:4	11471.6	201.6	9.5	108980		969.065
Box 6 Bubbler 2	1:4	12340.5		7	86383.3
Box 7 Bubbler 1	1:4	10792.1	365.28	9.5	102525		614.367
Box 7 Bubbler 2	1:4	12830.6		9.5	121891
Box 8 Bubbler 1	1:4	9988.33	395.52	9.5	94889.1		530.217
Box 8 Bubbler 2	1:4	12086.6		9.5	114822
Limit of Quantification		5418.29
				Ave	132163	Ave	940.377
						Stdev	323.833
*Total copies = N2 copies/mL × Bubbler Volume (mL)
†Average of Copies/L of Air = Total copies ÷ Volume (L)				Single (1:1)	148511	Ave	1081.87
						Stdev	299.429
				Grouped (1:4)	104915	Ave	704.55
						Stdev	232.909

## Sheet: Data set S3
Dataset S3: SARS-CoV-2 expsoure dose (concentration of SARS-CoV-2 viral RNA in air), respiratory minute volume, and deposition fraction
	Reference	Total average	Group 1 - 5 (single)	Groups 6 - 8 (four at a time)
Mean Aerosol Concentration (copies/L)	measured - no reference	940.377	1081.87	704.55
Mean Exposure Day Body Weight (g)	measured - no reference	127.7	127.3	127.8
Weight (kg)	measured - no reference	0.1277	0.1273	0.1278
Respiratory Minute Volume (L/min)	Alexander et al., Inhal Toxicol 2008 (PMID: 18802802)	0.105093	0.104812	0.105163
Exposure Duration (min)	measured - no reference	480	480	480
Assumed Deposition Fraction	Tepper et al., Int J Toxicol 2016 (PMID: 26857693)	0.1	0.1	0.1
Dose (copies/kg)	calculated	37147.2	42756.4	27828.2
Amt Deposited (copies)	calculated	4743.7	5442.89	3556.45
Mean Aerosol Concentration (copies/L) are from Data set S2
Respiratory Minute Volume (L/min) = 0.608 × Weight (kg) ^ 0.8529 where constants are from above reference
Assumed Deposition Fraction from above reference
Dose (copies/kg) = Mean Aerosol Concentration (copies/L) × Respiratory Minute Volume (L/min) × Assumed Deposition Fraction × [Exposure Duration (min) ÷ Weight (kg)]
Amt Deposited (copies) = Dose (copies/kg) ÷ Weight (kg)
